# Supplementary material for: Regenerate bone stimulation following limb lengthening: a meta-analysis
Source: BMC Musculoskelet Disord. 2016 Sep 29;17:407. doi: 10.1186/s12891-016-1259-5 (PMC5043605; doi:10.1186/s12891-016-1259-5)
Supplement: Additional file 2: — Regenerate Bone Data: Pooled Data from Literature; Contains data from studies included in the analysis, including number of patients, mean age, bone segments lengthened, indications for lengthening, average distraction distance, and mean healing index. (XLSX 56 kb) [file 12891_2016_1259_MOESM2_ESM.xlsx]

## Sheet: Sheet1
PMID	Title	Author	Year	Authors, Year	Group	Number of Patients	Number of Limbs	Timing of Follow-up visits	Mean Age (years)	Age SD	Age Range	Mean Age in Years (Range)	Tibia	Femur	Humerus	Percent of Tibia	Percent of Femur	Percent of Humerus	Method	Avg Distraction Distance (cm)	Distraction SD (cm)	Distraction Range (cm)	Mean Distraction in cm (Range)	Mean daily increase in radiologic bone density - distraction phase (bone density callus/bone density fibula)	SD	Mean daily increase in radiologic bone density - distraction phase (bone density callus/bone density fibula) (±SD)	Mean daily increase in radiologic bone density - consolidation phase (bone density callus/bone density fibula)	SD	Mean daily increase in radiologic bone density - consolidation phase (bone density callus/bone density fibula) (±SD)	Collective increase in radiographic bone density in both phases (bone density callus/bone density fibula)	SD	Mean collective increase in radiographic bone density in both phases (bone density callus/bone density fibula) (±SD)	Mean Healing Index (d/cm)	SD	Range	Mean Healing Index (d/cm) (±SD)	Lag Phase (d)	Rate of distraction (mm/day)	Distractions per day	Frequency (MHz)	Duration (min/day)	Intensity (mW/cm2)	Impulse length (usec)	Signal repetition (kHz)	Peak Pressure (Pa)	Electric Field (mV)	SD	US/PEMF Applied When?	Trauma Indication for Lengthening
24390009	Low Intensity Pulsed Ultrasound Shortens the Treatment Time in Tibial Distraction Osteogenesis	Salem and Schmelz	2014	Salem and Schmelz, 2014	Treatment	12	12	Every 2 weeks	32	n/a	n/a	32 (- to -)	12	0	0	1	0	0	Ilizarov ring	7.9	n/a	n/a	7.9 (- to -)	0.49	0.14	0.49 (± 0.14)	0.19	0.12	0.19 (±.12)	0.28	0.12	0.28 (±.12)	33	n/a	n/a	33 (± - )	10	1	4	1.5	20	30	200	1	n/a	n/a	n/a	Consolidation and Distraction	21
24390009	Low Intensity Pulsed Ultrasound Shortens the Treatment Time in Tibial Distraction Osteogenesis	Salem and Schmelz	2014	Salem and Schmelz, 2014	Control	9	9		29	n/a	n/a	29 (- to -)	9	0	0	1	0	0	Ilizarov ring				7.9 (- to -)	0.42	0.09	0.42 (± 0.09)	0.12	0.08	.12 (±.08)	0.21	0.07	.21 (±.07)	45	n/a	n/a	45 (± - )	10	1	4	n/a	n/a	n/a	n/a	n/a	n/a	n/a	n/a	n/a
3474511	The Effect of Low Intensity Pulsed Ultrasound on Callus Maturation in Tibial Osteogenesis	El-Mowafi and Mohsen	2005	El-Mowafi and Mohsen, 2005	Treatment	10	10	Weekly	35	n/a	18-45	35 (18 to 45)	10	0	0	1	0	0	Ilizarov ring	6.1	n/a	5.0 - 8.0	6.1 (5 to 8)							n/a	n/a		30	2.96	27-36	30 (± 2.96)	7	1	4	1.5	20	30	200	1	n/a	n/a	n/a	Consolidation	18
3474511	The Effect of Low Intensity Pulsed Ultrasound on Callus Maturation in Tibial Osteogenesis	El-Mowafi and Mohsen	2005	El-Mowafi and Mohsen, 2005	Control	10	10					35 (18 to 45)	10	0	0	1	0	0	Ilizarov ring				6.1 (5 to 8)							n/a	n/a		48	9.76	42-75	48 (± 9.76)	7	1	4	n/a	n/a	n/a	n/a	n/a	n/a	n/a	n/a	n/a
22071933	Low Intensity Pulsed Ultrasound as a Useful Adjuvant during Distraction Osteogenesis: A Prospective, Randomized Controlled Trial	Dudda et al.	2011	Dudda et al., 2011	Treatment	16	16	Every 3-4 weeks	34.9	14.7	17-64	34.9 (17 - 64)	16	0	0	1	0	0	Regazzoni fixator (10), Ilizarov (3), hybrid (3)	7	2.4	3.5 - 13.0	7 (3.5 - 13.0)							n/a	n/a		32.8	13.1	n/a	32.8 (± 13.1)	n/a	n/a	n/a	1.5	20	30	200	1	n/a	n/a	n/a	Consolidation and Distraction	n/a
22071934	Low Intensity Pulsed Ultrasound as a Useful Adjuvant during Distraction Osteogenesis: A Prospective, Randomized Controlled Trial	Dudda et al.	2011	Dudda et al., 2011	Control	20	20		42.4	13.3	16-69	42.4 (16-69)	20	0	0	1	0	0	Regazzoni (13), Ilizarov (3), hybrid (4)	6.3	3.3	2.5 - 14.0	6.3 (2.5 - 14.0)							n/a	n/a		44.6	26.8	n/a	44.6 (± 26.8)	n/a	n/a	n/a	n/a	n/a	n/a	n/a	n/a	n/a	n/a	n/a	n/a	n/a
16294131	Pulsed Low-Intensity Ultrasound A New Salvage Procedure for Delayed Unions and Nonunions after Leg Lengthening in Children	Gebauer and Correll	2005	Gebauer and Correll, 2005	Treatment	13	17	4+ years	7.85	n/a	n/a	7.85 (- to -)	16	1	0	0.941176	0.0588235	0	Ilizarov ring	7.06	n/a	2.5 - 14.0	7.06 (2.5 - 14.0)							n/a	n/a		n/a	n/a	n/a	n/a	n/a	n/a	n/a	1.5	n/a	n/a	200	1	0.3	n/a	n/a	Consolidation	1
16305082	Pulsed Electromagnetic Stimulation of Regenerate Bone in Lengthening Procedures	Gonzalez et al.	2005	Gonzalez et al., 2005	Treatment	30	30	32.25	11	1.6	n/a	11 (- to -)	14	10	6	0.466667	0.333333	0.2	External fixation	11.3	2.52	5.3 - 15.3	11.3 (5.3 - 15.3)							n/a	n/a		n/a	n/a	n/a	n/a	7	1	1	7.5e-05	480	n/a	1300	n/a	n/a	3.5	0.5	Consolidation and Distraction	n/a
16305082	Pulsed Electromagnetic Stimulation of Regenerate Bone in Lengthening Procedures	Gonzalez et al.	2005	Gonzalez et al., 2005	Control	30	30					11 (- to -)	14	10	6	0.466667	0.333333	0.2	External fixation				11.3 (5.3 - 15.3)							n/a	n/a		n/a	n/a	n/a	n/a	7	1	1	n/a	n/a	n/a	n/a	n/a	n/a	n/a	n/a	n/a
8805989	Effect of Pulsed Electromagnetic Fields on Bone Formation and Bone Loss During limb Lengthening	Eyres, Saleh, Kanis	1996	Eyres et al., 1996	Treatment	7	10	2-4 weeks	17.9	n/a	Males: 11-19 Females: 9-19	17.9 (11-19)	8	2	0	0.8	0.2	0	Unilateral external fixator (16), Circular frame (2)	8.1	0.7	n/a	8.1 (- to -)							n/a	n/a		39	4	n/a	39 (± 4)	5 - 7d	1	n/a	1.5e-05	240	n/a	n/a	n/a	n/a	n/a	n/a	Distraction	n/a
8805989	Effect of Pulsed Electromagnetic Fields on Bone Formation and Bone Loss During limb Lengthening	Eyres, Saleh, Kanis	1996	Eyres et al., 1996	Control	6	8					17.9 (11-19)	6	2	0	0.75	0.25	0	Unilateral external fixator (16), Circular frame (2)	7	0.5		7 (- to -)							n/a	n/a		44	6	n/a	44 (± 6)		1	n/a	n/a	n/a	n/a	n/a	n/a	n/a	n/a	n/a	n/a
15668578	Preliminary Results of Tibial Bone Transports with Pulsed Low Intensity Ultrasound	Gold and Wasserman	2005	Gold and Wasserman, 2005	Treatment	8	8	Average: 12.4mo (4-32)	34	n/a	18-50	34 (18-50)	8	0	0	1	0	0	Ilizarov ring	10.25	n/a	8 to 14	10.25 (8 - 14)										n/a	n/a	n/a	n/a	5 to 10	.5 - 1	2 to 4	n/a	n/a	n/a	n/a	n/a	n/a	n/a	n/a	Consolidation and Distraction	8
15668578	Preliminary Results of Tibial Bone Transports with Pulsed Low Intensity Ultrasound	Gold and Wasserman	2005	Gold and Wasserman, 2005	Control	12	12	n/a	n/a	n/a	n/a	n/a	12	0	0	1	0	0	Ilizarov ring	9.46	n/a	4 to 20	9.46 (4 - 20)										n/a	n/a	n/a	n/a	n/a	n/a	n/a	n/a	n/a	n/a	n/a	n/a	n/a	n/a	n/a	n/a	n/a
[truncated: 48 more columns]

## Sheet: Sheet2
Authors, Year	Number of Patients Control	Mean Healing Index (d/cm) Control	SD Control	Range Control	Number of Patients Treatment Treatment	Mean Healing Index (d/cm) treatment	SD treatment	Range treatment
El-Mowafi and Mohsen, 2005	10	48	9.76	42-75	10	30	2.96	27-36
Dudda et al., 2011	20	44.6	26.8	n/a	16	32.8	13.1	n/a
Eyres et al., 1996	6	44	6	n/a	7	39	4	n/a
Salem and Schmelz, 2014	9	45	14	n/a	12	33	7	n/a
